# Supplementary material for: DNA Methylation as a Molecular Mechanism of Carcinogenesis in World Trade Center Dust Exposure: Insights from a Structured Literature Review
Source: Biomolecules. 2024 Oct 15;14(10):1302. doi: 10.3390/biom14101302 (PMC11506790; doi:10.3390/biom14101302)
Supplement: Supplementary file 1 [file biomolecules-14-01302-s001.zip]

Archive with 1 entries (1 files):
- biomolecules-3221694-supplementary.pdf
